# Supplementary material for: Silibinin sensitizes chemo-resistant breast cancer cells to chemotherapy
Source: Pharm Biol. 2016 Dec 27;55(1):729–39. doi: 10.1080/13880209.2016.1270972 (PMC6130726; doi:10.1080/13880209.2016.1270972)
Supplement: Ommoleila_Molavi_et_al_supplemental_content.zip [file IPHB_A_1270972_SM8206.zip]

Archive with 1 entries (1 files):
- Ommoleila Molavi et al supplemental content.pdf
